# Supplementary material for: Effect of Micronutrients and L-Carnitine as Antioxidant on Sperm Parameters, Genome Integrity, and ICSI Outcomes: Randomized, Double-Blind, and Placebo-Controlled Clinical Trial
Source: Antioxidants (Basel). 2023 Oct 31;12(11):1937. doi: 10.3390/antiox12111937 (PMC10669279; doi:10.3390/antiox12111937)
Supplement: Supplementary file 1 [file antioxidants-12-01937-s001.zip]

Archive with 1 entries (1 files):
- antioxidants-2579497-supplementary.pdf
